# Supplementary material for: Atypical presentations of fetal polycystic kidney disease demonstrates the utility of a genomic autopsy for accurate post-mortem diagnoses
Source: Hum Genomics. 2025 Nov 12;19:132. doi: 10.1186/s40246-025-00844-4 (PMC12607061; doi:10.1186/s40246-025-00844-4)
Supplement: Supplementary file 2 — Supplementary material 2. [file 40246_2025_844_MOESM2_ESM.xlsx]

## Sheet: Sheet1
Pedigree	Variant	gnomAD AC	gnomAD HOM	Population data	Null variant	Other variant types	In silico data	N Affected Carriers	Segregation	Functional data	Functional assay	Allelic data	Recessive	Differential diagnosis	Specific phenotype	Final Classification
PED002	NM_016306.6(DNAJB11):c.853-10G>A	1	0	PM2_supporting	Yes - proven via RT-PCR and ONT		PVS1_verystrong	2	PP1_supporting	RT-PCR and ONT performed but used for splicing evidence (PVS1)	not met	Proven in trans	PM3_supporting	Polycystic kidney disease	PP4_supporting	Pathogenic
PED138	NM_138694.4(PKHD1):c.1690C>T (NP_619639.3:p.Arg564Ter)	14	0	PM2_supporting	Yes - predicted and known LOF gene		PVS1_verystrong	1	not met		not met	Proven in trans	PM3_supporting	Renal dysplasia	not met	Pathogenic
PED283	NM_001009944.3(PKD1):c.1597C>T (NP_001009944.3:p.Gln533Ter)	0	0	PM2_supporting	Yes - predicted and known LOF gene		PVS1_verystrong	1	not met		not met	Proven in trans	PM3_moderate	Not specified	not met	Pathogenic
	NM_001009944.3(PKD1):c.9829C>T (NP_001009944.3:p.Arg3277Cys)	515	0	not met		Reported pathogenic variant - ClinVar Variation ID: 192320	PS1_strong	1	not met	Yes - knockin mouse model in trans with LOF allele mimicking in utero cystogenesis (PMID: 23064367)	PS3_strong	Proven in trans	PM3_moderate	Not specified	not met	Pathogenic
PED297	NM_138694.4(PKHD1):c.9217_9231del (NP_619639.3:p.Trp3073_Trp3077del)	0	0	PM2_supporting		Indel with protein length change	PM4_supporting	1	not met		not met	Proven in trans	PM3_moderate	Polycystic kidney disease	PP4_supporting	Likely Pathogenic
	NM_138694.4(PKHD1):c.11287C>T (NP_619639.3:p.Gln3763Ter)	2	0	PM2_supporting	Yes - predicted and known LOF gene		PVS1_verystrong	1	not met		not met	Proven in trans - but with a likely pathogenic variant	not met	Polycystic kidney disease	PP4_supporting	Pathogenic
PED338	NM_001009944.3(PKD1):c.3494A>G (NP_001009944.3:p.Asp1165Gly)	7	0	PM2_supporting		Revel = 0.879	PP3_moderate	1	not met		not met			Polycystic kidney disease	PP4_supporting	Uncertain Significance
